# Supplementary material for: Structural brain development between childhood and adulthood: Convergence across four longitudinal samples
Source: Neuroimage. 2016 Nov 1;141:273–81. doi: 10.1016/j.neuroimage.2016.07.044 (PMC5035135; doi:10.1016/j.neuroimage.2016.07.044)
Supplement: Supplementary file 1 — Supplementary tables. [file mmc1.xlsx]

## Sheet: Table S1
Best fit age models for ICV with added sex covariate									Best fit age models for WBV with added sex covariate
	Model	df	AIC	BIC	logLik	Test	L.Ratio	p-value		Model	df	AIC	BIC	logLik	Test	L.Ratio	p-value
NIH Child Psychiatry Branch									NIH Child Psychiatry Branch
Null Model	1	3	3498.55	3507.29	-1746.28				Null Model	1	3	3333.7	3342.44	-1663.85
Quadratic Age Model	2	5	3375.94	3390.51	-1682.97	1 vs 2	126.609	<.0001	Cubic Age Model	2	6	3227.69	3245.17	-1607.85	1 vs 2	112.009	<.0001
Quadratic Age Model + Sex	3	6	3356.44	3373.92	-1672.22	2 vs 3	21.5022	<.0001	Cubic Age Model + Sex	3	7	3201.68	3222.07	-1593.84	2 vs 3	28.011	<.0001
Pittsburgh Longitudinal Study									Pittsburgh Longitudinal Study
Null Model	1	3	3640.53	3649.4	-1817.27				Null Model	1	3	3497.68	3506.55	-1745.84
Linear Age Model	2	4	3596.89	3608.72	-1794.45	1 vs 2	45.6376	<.0001	Linear Age Model	2	4	3473.41	3485.23	-1732.7	1 vs 2	26.2737	<.0001
Linear Age Model + Sex	3	5	3568.7	3583.48	-1779.35	2 vs 3	30.1942	<.0001	Linear Age Model + Sex	3	5	3442.72	3457.49	-1716.36	2 vs 3	32.6905	<.0001
Neurocognitive Development									Neurocognitive Development
Null Model	1	3	3852.43	3861.5	-1923.21				Null Model	1	3	3714.31	3723.39	-1854.16
Cubic Age Model	2	6	3780	3798.14	-1884	1 vs 2	78.4293	<.0001	Cubic Age Model	2	6	3660.96	3679.1	-1824.48	1 vs 2	59.3563	<.0001
Cubic Age Model + Sex	3	7	3735.75	3756.92	-1860.88	2 vs 3	46.2459	<.0001	Cubic Age Model + Sex	3	7	3618.46	3639.62	-1802.23	2 vs 3	44.4999	<.0001
BRAINTIME									BRAINTIME
Null Model	1	3	10522.3	10534.4	-5258.17				Null Model	1	3	10243.2	10255.3	-5118.61
Cubic Age Model	2	6	10508.1	10532.3	-5248.03	1 vs 2	20.2838	0.000148234	Cubic Age Model	2	6	10080.1	10104.3	-5034.07	1 vs 2	169.094	<.0001
Cubic Age Model + Sex	3	7	10427.1	10455.3	-5206.53	2 vs 3	82.9854	<.0001	Cubic Age Model + Sex	3	7	10010.8	10039.1	-4998.42	2 vs 3	71.2995	<.0001

## Sheet: Table S2
Best fit age models for CGMV with added sex covariate									Best fit age models for CWMV with added sex covariate
	Model	df	AIC	BIC	logLik	Test	L.Ratio	p-value		Model	df	AIC	BIC	logLik	Test	L.Ratio	p-value
NIH Child Psychiatry Branch									NIH Child Psychiatry Branch
Null Model	1	3	3323.97	3332.71	-1658.99				Null Model	1	3	3127.37	3136.11	-1560.69
Cubic Age Model	2	6	3098.92	3116.4	-1543.46	1 vs 2	231.052	<.0001	Cubic Age Model	2	6	2996.66	3014.13	-1492.33	1 vs 2	136.716	<.0001
Cubic Age Model+Sex	3	7	3077.36	3097.74	-1531.68	2 vs 3	23.5653	<.0001	Cubic Age Model+Sex	3	7	2979.62	3000.01	-1482.81	2 vs 3	19.0319	<.0001
Pittsburgh Longitudinal Study									Pittsburgh Longitudinal Study
Null Model	1	3	3396.42	3405.29	-1695.21				Null Model	1	3	3233.08	3241.95	-1613.54
Linear Age Model	2	4	3313.91	3325.74	-1652.96	1 vs 2	84.5051	<.0001	Linear Age Model	2	4	3167.9	3179.72	-1579.95	1 vs 2	67.1871	<.0001
Linear Age Model+Sex	3	5	3281.05	3295.83	-1635.53	2 vs 3	34.8629	<.0001	Linear Age Model+Sex	3	5	3148.83	3163.61	-1569.41	2 vs 3	21.0714	<.0001
Neurocognitive Development									Neurocognitive Development
Null Model	1	3	3622.98	3632.05	-1808.49				Null Model	1	3	3492.95	3502.02	-1743.48
Cubic Age Model	2	6	3517.2	3535.34	-1752.6	1 vs 2	111.782	<.0001	Quadratic Age Model	2	5	3417.68	3432.8	-1703.84	1 vs 2	79.2726	<.0001
Cubic Age Model+Sex	3	7	3478.45	3499.62	-1732.23	2 vs 3	40.7436	<.0001	Quadratic Age Model+Sex	3	6	3384.71	3402.86	-1686.36	2 vs 3	34.966	<.0001
BRAINTIME									BRAINTIME
Null Model	1	3	9935.85	9947.96	-4964.93				Null Model	1	3	9394.16	9406.27	-4694.08
Cubic Age Model	2	6	9682.25	9706.46	-4835.13	1 vs 2	259.604	<.0001	Cubic Age Model	2	6	9313.83	9338.05	-4650.92	1 vs 2	86.3311	<.0001
Cubic Age Model+Sex	3	7	9619.83	9648.08	-4802.92	2 vs 3	64.4184	<.0001	Cubic Age Model+Sex	3	7	9263.28	9291.53	-4624.64	2 vs 3	52.5529	<.0001

## Sheet: Table S3
Best fit age models for CGMV/ICV Ratio with added sex covariate									Best fit age models for CGMV/WBV Ratio with added sex covariate
	Model	df	AIC	BIC	logLik	Test	L.Ratio	p-value		Model	df	AIC	BIC	logLik	Test	L.Ratio	p-value
NIH Child Psychiatry Branch									NIH Child Psychiatry Branch
Null Model	1	3	-509.357	-500.619	257.679				Null Model	1	3	-635.248	-626.511	320.624
Cubic Age Model	2	6	-794.645	-777.169	403.323	1 vs 2	291.288	<.0001	Cubic Age Model	2	6	-932.692	-915.216	472.346	1 vs 2	303.443	<.0001
Cubic Age Model+Sex	3	7	-792.649	-772.26	403.324	2 vs 3	0.00339951	0.953505	Cubic Age Model+Sex	3	7	-932.907	-912.519	473.454	2 vs 3	2.21549	0.136632
Pittsburgh Longitudinal Study									Pittsburgh Longitudinal Study
Null Model	1	3	-710.475	-701.607	358.237				Null Model	1	3	-792.874	-784.006	399.437
Linear Age Model	2	4	-830.651	-818.828	419.325	1 vs 2	122.176	<.0001	Quadratic Age Model	2	5	-931.005	-916.226	470.503	1 vs 2	142.131	<.0001
Linear Age Model+Sex	3	5	-831.336	-816.557	420.668	2 vs 3	2.68485	0.101307	Quadratic Age Model+Sex	3	6	-929.368	-911.633	470.684	2 vs 3	0.362628	0.54705
Neurocognitive Development									Neurocognitive Development
Null Model	1	3	-726.958	-717.887	366.479				Null Model	1	3	-829.914	-820.842	417.957
Cubic Age Model	2	6	-937.1	-918.957	474.55	1 vs 2	216.142	<.0001	Cubic Age Model	2	6	-1008.81	-990.671	510.407	1 vs 2	184.901	<.0001
Cubic Age Model+Sex	3	7	-935.663	-914.496	474.832	2 vs 3	0.562611	0.45321	Cubic Age Model+Sex	3	7	-1006.84	-985.675	510.421	2 vs 3	0.0274763	0.868346
BRAINTIME									BRAINTIME
Null Model	1	3	-2164.6	-2152.49	1085.3				Null Model	1	3	-2368.54	-2356.44	1187.27
Cubic Age Model	2	6	-2510.88	-2486.66	1261.44	1 vs 2	352.282	<.0001	Cubic Age Model	2	6	-2764.16	-2739.95	1388.08	1 vs 2	401.62	<.0001
Cubic Age Model+Sex	3	7	-2510.45	-2482.2	1262.22	2 vs 3	1.56945	0.210287	Cubic Age Model+Sex	3	7	-2762.38	-2734.13	1388.19	2 vs 3	0.218621	0.640093

## Sheet: Table S4
Best fit age models for CWMV/ICV Ratio with added sex covariate									Best fit age models for CWMV/WBV Ratio with added sex covariate
	Model	df	AIC	BIC	logLik	Test	L.Ratio	p-value		Model	df	AIC	BIC	logLik	Test	L.Ratio	p-value
NIH Child Psychiatry Branch									NIH Child Psychiatry Branch
Null Model	1	3	-878.683	-869.945	442.342				Null Model	1	3	-666.124	-657.386	336.062		NA	NA
Quadratic Age Model	2	5	-891.061	-876.498	450.53	1 vs 2	16.3776	0.000277744	Cubic Age Model	2	6	-941.86	-924.384	476.93	1 vs 2	281.736	<.0001
Quadratic Age Model+Sex	3	6	-892.756	-875.28	452.378	2 vs 3	3.69543	0.0545617	Cubic Age Model+Sex	3	7	-941.785	-921.396	477.892	2 vs 3	1.92482	0.165326
Pittsburgh Longitudinal Study									Pittsburgh Longitudinal Study
Null Model	1	3	-899.724	-890.856	452.862				Null Model	1	3	-827.653	-818.786	416.827		NA	NA
Linear Age Model	2	4	-904.378	-892.554	456.189	1 vs 2	6.65372	0.00989488	Linear Age Model	2	4	-949.675	-937.852	478.838	1 vs 2	124.022	<.0001
Linear Age Model+Sex	3	5	-903.38	-888.601	456.69	2 vs 3	1.00212	0.316798	Linear Age Model+Sex	3	5	-947.739	-932.96	478.87	2 vs 3	0.0640664	0.800181
Neurocognitive Development									Neurocognitive Development
Null Model	1	3	-1051.42	-1042.34	528.708				Null Model	1	3	-855.362	-846.291	430.681		NA	NA
Linear Age Model	2	4	-1053.89	-1041.8	530.947	1 vs 2	4.47797	0.0343344	Cubic Age Model	2	6	-1012.93	-994.786	512.465	1 vs 2	163.567	<.0001
Linear Age Model+Sex	3	5	-1052.13	-1037.01	531.064	2 vs 3	0.234126	0.628481	Cubic Age Model+Sex	3	7	-1012.83	-991.661	513.414	2 vs 3	1.89893	0.168199
BRAINTIME									BRAINTIME
Null Model	1	3	-2731.45	-2719.34	1368.72				Null Model	1	3	-2492.07	-2479.96	1249.03		NA	NA
Linear Age Model	2	4	-2754.51	-2738.36	1381.25	1 vs 2	25.0589	<.0001	Cubic Age Model	2	6	-2804.44	-2780.22	1408.22	1 vs 2	318.368	<.0001
Linear Age Model+Sex	3	5	-2752.52	-2732.34	1381.26	2 vs 3	0.0133751	0.907929	Cubic Age Model+Sex	3	7	-2803.98	-2775.73	1408.99	2 vs 3	1.5424	0.21426

## Sheet: Table S5
Best fit age and ICV covariate models for CGMV with added sex covariate									Best fit age and WBV covariate models for CGMV with added sex covariate
	Model	df	AIC	BIC	logLik	Test	L.Ratio	p-value		Model	df	AIC	BIC	logLik	Test	L.Ratio	p-value
NIH Child Psychiatry Branch									NIH Child Psychiatry Branch
Null Model	1	3	3323.97	3332.71	-1658.99				Null Model	1	3	3323.97	3332.71	-1658.99
Cubic Age Model+ICV	2	7	3077.97	3098.36	-1531.99	1 vs 2	254	<.0001	Cubic Age Model+WBV	2	7	2901.94	2922.33	-1443.97	1 vs 2	430.033	<.0001
Cubic Age Model+ICV+Sex	3	8	3062.61	3085.91	-1523.31	2 vs 3	17.3597	<.0001	Cubic Age Model+WBV+Sex	3	8	2898.06	2921.36	-1441.03	2 vs 3	5.88356	0.0152829
Pittsburgh Longitudinal Study									Pittsburgh Longitudinal Study
Null Model	1	3	3396.42	3405.29	-1695.21				Null Model	1	3	3396.42	3405.29	-1695.21
Linear Age Model+ICV	2	5	3212.65	3227.42	-1601.32	1 vs 2	187.773	<.0001	Linear Age Model+WBV	2	5	3052.07	3066.85	-1521.04	1 vs 2	348.347	<.0001
Linear Age Model+ICV+Sex	3	6	3203.28	3221.01	-1595.64	2 vs 3	11.369	0.000746803	Linear Age Model+WBV+Sex	3	6	3054.01	3071.74	-1521	2 vs 3	0.0638539	0.800505
Neurocognitive Development									Neurocognitive Development
Null Model	1	3	3622.98	3632.05	-1808.49				Null Model	1	3	3622.98	3632.05	-1808.49
Cubic Age Model+ICV	2	7	3412.46	3433.62	-1699.23	1 vs 2	218.521	<.0001	Cubic Age Model+WBV	2	7	3267.06	3288.23	-1626.53	1 vs 2	363.916	<.0001
Cubic Age Model+ICV+Sex	3	8	3410.96	3435.15	-1697.48	2 vs 3	3.4953	0.0615433	Cubic Age Model+WBV+Sex	3	8	3268.68	3292.87	-1626.34	2 vs 3	0.385567	0.534639
BRAINTIME									BRAINTIME
Null Model	1	3	9935.85	9947.96	-4964.93				Null Model	1	3	9935.85	9947.96	-4964.93
Cubic Age Model+ICV	2	7	9435.8	9464.05	-4710.9	1 vs 2	508.057	<.0001	Cubic Age Model+WBV	2	7	8972.19	9000.44	-4479.09	1 vs 2	971.665	<.0001
Cubic Age Model+ICV+Sex	3	8	9433.66	9465.94	-4708.83	2 vs 3	4.14072	0.0418634	Cubic Age Model+WBV+Sex	3	8	8971.92	9004.2	-4477.96	2 vs 3	2.27382	0.131576

## Sheet: Table S6
Best fit age and ICV covariate models for CWMV with added sex covariate									Best fit age and WBV covariate models for CWMV with added sex covariate
	Model	df	AIC	BIC	logLik	Test	L.Ratio	p-value		Model	df	AIC	BIC	logLik	Test	L.Ratio	p-value
NIH Child Psychiatry Branch									NIH Child Psychiatry Branch
Null Model	1	3	3127.37	3136.11	-1560.69				Null Model	1	3	3127.37	3136.11	-1560.69
Linear Age Model+ICV	2	5	2956.49	2971.05	-1473.25	1 vs 2	174.881	<.0001	Cubic Age Model+WBV	2	7	2885.65	2906.04	-1435.83	1 vs 2	249.721	<.0001
Linear Age Model+ICV+Sex	3	6	2944.76	2962.24	-1466.38	2 vs 3	13.7317	0.000210862	Cubic Age Model+WBV+Sex	3	8	2885.52	2908.82	-1434.76	2 vs 3	2.1331	0.144149
Pittsburgh Longitudinal Study									Pittsburgh Longitudinal Study
Null Model	1	3	3233.08	3241.95	-1613.54				Null Model	1	3	3233.08	3241.95	-1613.54
Linear Age Model+ICV	2	5	3111.9	3126.68	-1550.95	1 vs 2	125.185	<.0001	Linear Age Model+WBV	2	5	3027.8	3042.58	-1508.9	1 vs 2	209.284	<.0001
Linear Age Model+ICV+Sex	3	6	3098.67	3116.41	-1543.34	2 vs 3	15.228	9.52787e-05	Linear Age Model+WBV+Sex	3	6	3028.83	3046.57	-1508.42	2 vs 3	0.969451	0.324817
Neurocognitive Development									Neurocognitive Development
Null Model	1	3	3492.95	3502.02	-1743.48				Null Model	1	3	3492.95	3502.02	-1743.48
Linear Age Model+ICV	2	5	3306.28	3321.4	-1648.14	1 vs 2	190.673	<.0001	Cubic Age Model+WBV	2	7	3259.2	3280.36	-1622.6	1 vs 2	241.756	<.0001
Linear Age Model+ICV+Sex	3	6	3305.18	3323.32	-1646.59	2 vs 3	3.09787	0.0783946	Cubic Age Model+WBV+Sex	3	8	3260.89	3285.08	-1622.44	2 vs 3	0.309275	0.578126
BRAINTIME									BRAINTIME
Null Model	1	3	9394.16	9406.27	-4694.08				Null Model	1	3	9394.16	9406.27	-4694.08
Linear Age Model+ICV	2	5	9188	9208.18	-4589	1 vs 2	210.161	<.0001	Cubic Age Model+WBV	2	7	8925.93	8954.18	-4455.97	1 vs 2	476.233	<.0001
Linear Age Model+ICV+Sex	3	6	9176.32	9200.53	-4582.16	2 vs 3	13.682	0.000216515	Cubic Age Model+WBV+Sex	3	8	8927.93	8960.21	-4455.96	2 vs 3	0.00661823	0.935162
